# Supplementary material for: Estrogen Signalling and the Metabolic Syndrome: Targeting the Hepatic Estrogen Receptor Alpha Action
Source: PLoS One. 2013 Feb 25;8(2):e57458. doi: 10.1371/journal.pone.0057458 (PMC3581463; doi:10.1371/journal.pone.0057458)
Supplement: Table S1 — Significantly changed genes in CT versus LERKO mice. Genes identified as having a significant change in the hepatic transcriptional levels between LERKO and CT mice. FDR = false discovery rate. (XLSX) [file pone.0057458.s003.xlsx]

## Sheet: Sheet1
Affymetrix ID	Gene symbol	log fold change	p value	FDR adjusted p value
10367600	Esr1	-1.64812	4.73e-06	0.0423304
10426098	Creld2	-1.48131	1.65e-05	0.0492497
10584712	Hyou1	-0.98644	9.43e-06	0.0423304
