# Supplementary material for: Estrogen Signalling and the Metabolic Syndrome: Targeting the Hepatic Estrogen Receptor Alpha Action
Source: PLoS One. 2013 Feb 25;8(2):e57458. doi: 10.1371/journal.pone.0057458 (PMC3581463; doi:10.1371/journal.pone.0057458)
Supplement: Table S2 — Significantly changed genes in CT versus ERαKO mice. Genes identified as having a significant change in the hepatic transcriptional levels between ERαKO and CT mice. FDR = false discovery rate. (XLSX) [file pone.0057458.s004.xlsx]

## Sheet: Sheet1
Affymetrix ID	Gene symbol	log fold change	p value	FDR adjusted p value
1424352_at	Cyp4a12a	5.2304	3.94e-13	6.75e-09
1425752_at	BC014805	-3.29801	5.89e-12	5.05e-08
1420722_at	Elovl3	3.81788	2.51e-11	1.43e-07
1422557_s_at	Mt1	-4.04611	6.69e-11	2.87e-07
1425751_at	BC014805	-2.32364	3.93e-10	1.35e-06
1451675_a_at	Alas2	1.97254	9.01e-10	2.58e-06
1449525_at	Fmo3	-5.17416	4.11e-09	8.93e-06
1419590_at	Cyp2b9 /// LOC100047700	-4.74639	4.77e-09	8.93e-06
1420531_at	Hsd3b5	4.60289	4.77e-09	8.93e-06
1449479_at	Cyp2b13	-2.61896	5.2e-09	8.93e-06
1451588_at	1810022C23Rik	-1.80462	1.17e-08	1.83e-05
1419349_a_at	Cyp2d9	3.29053	1.99e-08	2.84e-05
1426223_at	Ttc39c	1.96877	2.15e-08	2.84e-05
1416149_at	Olig1	1.39881	4.97e-08	5.82e-05
1449308_at	C6	1.8347	5.09e-08	5.82e-05
1417017_at	Cyp17a1	-2.75183	7.75e-08	7.89e-05
1419520_at	Nat8	2.1414	7.82e-08	7.89e-05
1422906_at	Abcg2	1.2193	2.91e-07	0.000277229
1419161_a_at	Nox4	1.44128	3.62e-07	0.000318466
1428942_at	Mt2	-2.90499	3.71e-07	0.000318466
1451488_at	Fitm1	1.31775	4.04e-07	0.000330254
1419748_at	Abcd2	-1.59032	6.13e-07	0.000478195
1451827_a_at	Nox4	1.87109	7.12e-07	0.000530855
1427127_x_at	Hspa1b	1.18556	7.86e-07	0.000562046
1415834_at	Dusp6	-1.05848	8.97e-07	0.0006156
1417420_at	Ccnd1	-1.19389	1.16e-06	0.000764709
1448973_at	Sult1d1	-1.11188	1.26e-06	0.000799086
1423397_at	Ugt2b38	2.40583	1.37e-06	0.000839412
1431302_a_at	Nudt7	1.34419	1.42e-06	0.000841817
1418654_at	Hao2	-1.51489	1.53e-06	0.000868895
1449575_a_at	Gstp1	0.902977	1.62e-06	0.000868895
1424811_at	Cml5	1.38439	1.62e-06	0.000868895
1416833_at	Keg1	1.07383	1.93e-06	0.00100374
1418138_at	Sult1d1	-1.33063	2.14e-06	0.00107803
1422925_s_at	Acot3	-2.6563	2.41e-06	0.00118197
1451681_at	BC089597	-0.885783	2.83e-06	0.00134658
1448698_at	Ccnd1	-0.960694	3.28e-06	0.00151885
1424245_at	Ces2 /// Gm9756	1.33213	4.14e-06	0.00186859
1437874_s_at	Hexb	-1.15082	4.25e-06	0.00186922
1421075_s_at	Cyp7b1	2.06045	5.21e-06	0.00223384
1433408_a_at	Mcm10	1.21814	5.55e-06	0.00232266
1429692_s_at	Gch1	-0.744986	7.23e-06	0.00295364
1438377_x_at	Slc13a3	-0.897093	7.49e-06	0.00295395
1421074_at	Cyp7b1	1.957	7.58e-06	0.00295395
1420379_at	Slco1a1	2.03202	9.03e-06	0.00336107
1418858_at	Aox3	1.34078	9.13e-06	0.00336107
1418780_at	Cyp39a1	-2.05703	9.21e-06	0.00336107
1419094_at	Cyp2c37	-0.859522	1.02e-05	0.00351378
1419582_at	Cyp2c55	1.12755	1.03e-05	0.00351378
1454159_a_at	Igfbp2	-0.888025	1.04e-05	0.00351378
1460256_at	Car3	0.725792	1.04e-05	0.00351378
1427345_a_at	Sult1a1	-0.828805	1.1e-05	0.0036424
1449844_at	Slco1a1	1.77067	1.44e-05	0.00462994
1426622_a_at	Qpct	-0.83789	1.46e-05	0.00462994
1419394_s_at	S100a8	1.37214	1.49e-05	0.00462994
1460180_at	Hexb	-0.76678	1.51e-05	0.00462994
1448441_at	Cks1b	0.673098	1.88e-05	0.00566496
1416382_at	Ctsc	-0.914394	1.92e-05	0.00566726
1450852_s_at	F2r	0.839757	2.16e-05	0.00629212
1460346_at	Arsa	0.770629	2.3e-05	0.00656568
1422815_at	C9	0.659061	2.74e-05	0.00770216
1419703_at	Col5a3	0.859816	2.85e-05	0.00778444
1422072_a_at	Gstm6	0.664681	2.86e-05	0.00778444
1428112_at	Manf	1.39059	3.25e-05	0.00870513
1417065_at	Egr1	-1.80817	3.31e-05	0.00875006
1437308_s_at	F2r	1.01276	3.72e-05	0.00966378
1449890_at	Ugt2b37	-1.75887	3.88e-05	0.00992453
1451461_a_at	Aldoc	0.880719	4.11e-05	0.0102649
1425150_at	Acnat2	-1.49579	4.13e-05	0.0102649
1450489_at	Sall1	-0.630726	4.44e-05	0.0108562
1427258_at	Trim24	-1.71602	4.52e-05	0.0108562
1426064_at	Cyp3a44	-0.951253	4.56e-05	0.0108562
1422974_at	Nt5e	-0.685931	4.64e-05	0.0108981
1448300_at	Mgst3	-0.896138	4.93e-05	0.0113274
1425079_at	Tm6sf2	-0.858197	4.95e-05	0.0113274
1425127_at	Hsd3b2	0.880919	5.17e-05	0.0116633
1416933_at	Por	-0.88254	5.49e-05	0.0122033
1449078_at	St3gal6	-0.854237	5.55e-05	0.0122033
1430889_a_at	Tpmt	0.836378	5.85e-05	0.012707
1424599_at	Fgl1	-0.845942	6.05e-05	0.0129774
1419276_at	Enpp1	-0.576897	6.26e-05	0.0132644
1425853_s_at	Prlr	-1.17899	6.4e-05	0.0133853
1422077_at	Acot4	-0.787388	6.72e-05	0.0138959
1419435_at	Aox1	0.780721	6.88e-05	0.0140445
1427513_at	BC024137	0.68202	7.29e-05	0.0147177
1450717_at	Ang	-0.660392	8.41e-05	0.0167721
1422257_s_at	Cyp2b10	-1.50814	8.67e-05	0.0170978
1422230_s_at	Cyp2a4 /// Cyp2a5 /// LOC100047711	-1.12369	8.91e-05	0.0172481
1431722_a_at	Afmid	-0.6206	8.95e-05	0.0172481
1427302_at	Enpp3	0.723674	9.4e-05	0.0176775
1427137_at	Ces5	0.63759	9.47e-05	0.0176775
1452384_at	Enpp3	0.653945	9.48e-05	0.0176775
1432517_a_at	Nnmt	-0.92534	9.6e-05	0.0177031
1416698_a_at	Cks1b	0.935493	9.71e-05	0.0177179
1451190_a_at	Sbk1	-0.866417	9.87e-05	0.0178173
1418804_at	Sucnr1	1.11348	0.00010477	0.0187243
1421382_at	Prlr	-1.04768	0.00011472	0.0200906
1417141_at	Igtp	-0.837724	0.000114757	0.0200906
1424140_at	Gale	0.72175	0.000119172	0.0205158
1422144_at	Inhbe	0.672947	0.000119577	0.0205158
1448756_at	S100a9	1.18365	0.000123375	0.0209578
1422943_a_at	Hspb1	-1.13901	0.000125019	0.0209775
1425964_x_at	Hspb1	-1.4499	0.000126972	0.0209775
1420405_at	Slco1a4	-0.613113	0.000127159	0.0209775
1452021_a_at	Hes6	0.746053	0.000128988	0.0210324
1424934_at	Ugt2b1	0.592419	0.000129943	0.0210324
1424221_at	Susd4	1.19179	0.00013498	0.0216434
1460420_a_at	Egfr	0.525424	0.000154494	0.0244927
1422858_at	Trip4	0.510513	0.000155604	0.0244927
1449375_at	Ces6	0.515816	0.000162438	0.0250386
1419700_a_at	Prom1	-0.934983	0.000162706	0.0250386
1434510_at	Papss2	-0.778974	0.000163451	0.0250386
1423244_at	Cyp2c68	-0.56105	0.000173436	0.0263332
1438957_x_at	Cds2	-0.638556	0.000179981	0.0270872
1416059_at	LOC100048726 /// Sec23b	0.71028	0.000186319	0.0277972
1424133_at	Tmem98	-0.706963	0.000197487	0.0292094
1451416_a_at	Tgm1	-0.676364	0.000200792	0.0294443
1421244_at	Esr1	-0.526327	0.000209356	0.03044
1417267_s_at	Fkbp11	0.519142	0.00021467	0.0309503
1429144_at	Gpcpd1	-0.775816	0.000217206	0.0310551
1436291_a_at	Dpys	-0.505864	0.000222268	0.0315161
1423860_at	Ptgds	-0.803986	0.000233737	0.0328708
1423100_at	Fos	-1.02076	0.000239653	0.0333677
1448506_at	Serpina6	-0.909067	0.00024464	0.0333677
1416665_at	Coq7	0.627956	0.000244701	0.0333677
1449079_s_at	St3gal6	-1.07269	0.000245051	0.0333677
1423891_at	Gstt3	-1.03998	0.000253532	0.0342508
1424251_a_at	Hnrpdl	-0.550421	0.000266641	0.0357403
1423418_at	Fdps	0.850353	0.000269916	0.0358988
1427411_s_at	Dleu2	-0.816367	0.000274384	0.0361027
1418604_at	Avpr1a	-0.813955	0.000275657	0.0361027
1451857_a_at	Notum	-0.679118	0.000288304	0.0374729
1428012_at	C8a	1.03769	0.000291676	0.0376262
1417419_at	Ccnd1	-0.532999	0.000302265	0.0387012
1437218_at	Fn1	-0.786911	0.000305065	0.0387547
1449315_at	Odz3	-0.531608	0.000307201	0.0387547
1422905_s_at	Fmo2	-0.584861	0.000313323	0.0390817
1419042_at	Iigp1	-0.53328	0.000314999	0.0390817
1421609_a_at	Cml3	0.583986	0.000318867	0.0390817
1434372_at	AW112010	-0.574229	0.000318904	0.0390817
1449385_at	Hsd17b6	-1.21137	0.00032297	0.0392993
1425742_a_at	Tsc22d1	1.41149	0.000328136	0.0393847
1417067_s_at	Cabc1	-0.464911	0.00033043	0.0393847
1421092_at	Serpina12	1.29748	0.000330559	0.0393847
1417991_at	Dio1	-0.479194	0.000341121	0.0403629
1417811_at	Slc24a6	-0.488267	0.000345252	0.0405719
1449579_at	Sh3yl1	-0.625241	0.000347625	0.0405728
1421258_a_at	Pklr	0.549713	0.000353161	0.0407064
1426440_at	Dhrs7	-0.493876	0.000353515	0.0407064
1418601_at	Aldh1a7	0.582863	0.000360418	0.0412246
1417793_at	Irgm2	-0.917549	0.000364681	0.041436
1417266_at	Ccl6	-0.511512	0.000367746	0.0415093
1450779_at	Fabp7	-0.488164	0.000372437	0.0417641
1427512_a_at	Lama3	0.6685	0.000386593	0.0429767
1417376_a_at	Cadm1	-0.458738	0.000388261	0.0429767
1424905_a_at	Slc39a11	0.478878	0.000406374	0.0446934
1452095_a_at	H47	0.509058	0.000415896	0.0452808
1419096_at	Apom	-0.581643	0.000416994	0.0452808
1427472_a_at	C8b	0.951828	0.000424754	0.0456915
1425688_a_at	Dpys	-0.479512	0.000426102	0.0456915
1435477_s_at	Fcgr2b	-0.5003	0.000430644	0.0457463
1415899_at	Junb	-0.798084	0.000432666	0.0457463
1422076_at	Acot4	-1.214	0.000434983	0.0457463
1460232_s_at	Hsd3b2 /// Hsd3b3 /// Hsd3b6	0.665744	0.000437279	0.0457463
1423978_at	Sbk1	-0.634195	0.000445675	0.0463421
1422857_at	Trip4	0.548483	0.000450678	0.0465801
1421987_at	Papss2	-0.763416	0.000466552	0.047932
1419059_at	Apcs	-0.681713	0.000477804	0.0487209
1451804_a_at	Lrrc16a	0.7893	0.00048084	0.0487209
1426727_s_at	Gm2213 /// Gm8801 /// LOC677319 /// Ppp1r10	0.674558	0.000485475	0.0487209
1452913_at	Pcp4l1	-0.696003	0.000485591	0.0487209
1425392_a_at	Nr1i3	-0.716967	0.000494307	0.04914
1420420_at	Hao1	0.757718	0.000495496	0.04914
